# Supplementary material for: So Shiho Tang Reduces Inflammation in Lipopolysaccharide-Induced RAW 264.7 Macrophages and Dextran Sodium Sulfate-Induced Colitis Mice
Source: Biomolecules. 2024 Apr 7;14(4):451. doi: 10.3390/biom14040451 (PMC11047977; doi:10.3390/biom14040451)
Supplement: Supplementary file 1 [file biomolecules-14-00451-s001.zip]

Archive with 3 entries (2 files):
- biomolecules-2916429 supplementary/
- biomolecules-2916429 supplementary/biomolecules-2916429-original western blot of Figure3-5 .pdf
- biomolecules-2916429 supplementary/biomolecules-2916429-supplementary Table S1-S5.docx
